# Supplementary material for: High-Zinc Supplementation of Weaned Piglets Affects Frequencies of Virulence and Bacteriocin Associated Genes Among Intestinal Escherichia coli Populations
Source: Front Vet Sci. 2020 Dec 16;7:614513. doi: 10.3389/fvets.2020.614513 (PMC7772137; doi:10.3389/fvets.2020.614513)
Supplement: Supplementary file 2 [file Table_2.XLSX]

## Sheet: Tabelle1
BAPS cluster	ZnCl2 MIC (µg/ml)				Total
	128	256	512	1024
	n	n	n	n
	7	136+6	36	1
Cluster I	1	41	12		54
Cluster II		5	1		6
Cluster III	6	58+12	19		83+12
Cluster IV		12+12		13	12+22
Cluster V		13			13
Cluster VI		4	2		6
Cluster VII		3+42	2		5+42
Total	7	136 + 62	36	13	1791 + 62 + 13
Abbreviations: BAPS, bayesian analysis of the population structure; 128, 128 µg/ml ZnCl2 MIC; 256, 256 µg/ml ZnCl2 MIC; 512, 512 µg/ml ZnCl2 MIC; 1, study isolates; 2, pathogenic isolates; 3, reference isolate
