# Supplementary material for: High-Zinc Supplementation of Weaned Piglets Affects Frequencies of Virulence and Bacteriocin Associated Genes Among Intestinal Escherichia coli Populations
Source: Front Vet Sci. 2020 Dec 16;7:614513. doi: 10.3389/fvets.2020.614513 (PMC7772137; doi:10.3389/fvets.2020.614513)
Supplement: Supplementary file 3 [file Table_3.XLSX]

## Sheet: S1 Overview
	Metadata						Phylogenetic data				Virulence-associated genes (VAGs) - Adhesins														Virulence-associated genes (VAGs) - Toxins											Colicin-B		Colicin-M		Colicin-S4			Colicin-Ia		Colicin-Ib		Microcin-V
Strain no.	Sample_ID	Original-ID	Sampling site	Feeding group	Pig	ZnCl2-MIC (µg/ml)	Sequence type (ST)	CC	Serotype	BAPS cluster	aidA	aah	bfpA	eae Type α	eae (others)	faeG (F4)	fanA (F5)	fasA (F6)	fedA (F18)	fimF41a (F41)	iha	pic	paa	saa	cdt	astA/ east1	ehxA	efa1/lifA	eltA	eltB	estA	estB	set1AB	stx1AB	stx2eAB	cba	cbi	cma	cmi	csa	csi	csl	cia	iia	cib	iib	cvaA	cvaB	cvaC
RKI3038	RKI3038	18-1-1-4-M10_S1CLC	Mucosa	CG	1	256	21	ST29 Cplx	O26:H11	1	0	0	0	0	1	0	0	0	0	0	1	0	1	0	0	1	1	1	0	0	0	0	0	0	0	1	1	1	1	0	0	0	1	1	0	0	0	0	0
RKI3041	RKI3041	18-1-1-4-M13_S2CLC	Mucosa	CG	1	256	21	ST29 Cplx	O26:H11	1	0	0	0	0	1	0	0	0	0	0	1	0	1	0	0	1	1	1	0	0	0	0	0	0	0	1	1	1	1	0	0	0	1	1	0	0	0	0	0
RKI3046	RKI3046	18-1-1-4-M18_S3CLC	Mucosa	CG	1	256	21	ST29 Cplx	O26:H11	1	0	0	0	0	1	0	0	0	0	0	1	0	1	0	0	1	1	1	0	0	0	0	0	0	0	1	1	1	1	0	0	0	1	1	0	0	0	0	0
RKI3048	RKI3048	18-1-1-4-M20_S4CLC	Mucosa	CG	1	256	21	ST29 Cplx	O26:H11	1	0	0	0	0	1	0	0	0	0	0	1	1	1	0	0	1	1	1	0	0	0	0	0	0	0	1	1	1	1	0	0	0	1	1	0	0	0	0	0
RKI3049	RKI3049	18-1-1-4-M21_S5CLC	Mucosa	CG	1	256	21	ST29 Cplx	O26:H11	1	0	0	0	0	1	0	0	0	0	0	1	1	1	0	0	1	1	1	0	0	0	0	0	0	0	1	1	1	1	0	0	0	1	1	0	0	0	0	0
RKI3056	RKI3056	18-4-1-4-M6_S6CLC	Mucosa	CG	2	256	88	ST23 Cplx	O8:H9	5	0	0	0	0	0	0	0	0	0	0	0	0	0	0	0	0	0	0	0	0	0	0	0	0	1	0	0	0	0	0	0	0	0	0	0	0	0	0	0
RKI3060	RKI3060	18-4-1-4-M12_S7CLC	Mucosa	CG	2	256	218	ST10 Cplx	O unknown:H43	4	1	1	0	0	0	0	0	0	0	0	0	0	0	0	0	1	0	0	0	0	0	1	0	0	0	0	0	0	0	0	0	0	0	0	0	0	0	0	0
RKI3066	RKI3066	18-4-1-4-M18_S8CLC	Mucosa	CG	2	256	88	ST23 Cplx	O8:H9	5	0	0	0	0	0	0	0	0	0	0	0	0	0	0	0	0	0	0	0	0	0	0	0	0	1	0	0	0	0	0	0	0	0	0	0	0	0	0	0
RKI3076	RKI3076	20-3-1-4-M1_S29CLC	Mucosa	HZG	4	512	10	ST10 Cplx	O182:H19	3	0	0	0	0	0	0	0	0	0	0	1	0	0	0	0	0	0	0	0	0	1	0	0	0	0	0	0	0	0	0	0	0	0	0	0	0	0	0	0
RKI3077	RKI3077	20-3-1-4-M9_S13CLC	Mucosa	HZG	4	512	10	ST10 Cplx	O182:H19	3	0	0	0	0	0	0	0	0	0	0	1	0	0	0	0	0	0	0	0	0	0	0	0	0	0	0	0	0	0	0	0	0	0	0	0	0	0	0	0
RKI3080	RKI3080	20-3-1-4-M12_S13CLC	Mucosa	HZG	4	256	23	ST23 Cplx	O78:H9	5	0	0	0	0	0	0	0	0	0	0	0	0	0	0	0	0	0	0	0	0	0	0	0	0	0	0	0	0	0	0	0	0	0	0	0	0	1	1	1
RKI3082	RKI3082	20-3-1-4-M16_S14CLC	Mucosa	HZG	4	256	681		O8:H10	2	0	0	0	0	0	0	0	0	0	0	0	0	0	0	0	0	0	0	0	0	0	0	1	0	0	0	0	0	0	0	0	0	0	0	0	0	1	1	1
RKI3097	RKI3097	22-5-1-4-M3_S2CLC	Mucosa	HZG	7	128	34	ST10 Cplx	O62:H30	3	0	0	0	0	0	0	0	0	0	0	0	0	0	0	0	0	0	0	0	0	0	0	0	0	0	0	0	0	0	0	0	0	0	0	0	0	0	0	0
RKI3099	RKI3099	22-5-1-4-M7_S14CLC	Mucosa	HZG	7	512	10	ST10 Cplx	O182:H19	3	0	0	0	0	0	0	0	0	0	0	1	0	0	0	0	0	0	0	0	0	0	0	0	0	0	0	0	0	0	0	0	0	0	0	0	0	0	0	0
RKI3103	RKI3103	22-5-1-4-M11_S15CLC	Mucosa	HZG	7	256	34	ST10 Cplx	O62:H30	3	0	0	0	0	0	0	0	0	0	0	0	0	0	0	0	0	0	0	0	0	0	0	0	0	0	0	0	0	0	0	0	0	0	0	0	0	0	0	0
RKI3105	RKI3105	22-5-1-4-M13_S16CLC	Mucosa	HZG	7	256	1308		O unknown:H7	1	0	0	0	0	0	0	0	0	0	0	0	0	0	0	0	0	0	0	0	0	0	0	0	0	0	0	0	0	0	1	1	1	0	0	0	0	0	0	0
RKI3106	RKI3106	22-5-1-4-M14_S17CLC	Mucosa	HZG	7	512	10	ST10 Cplx	O182:H19	3	0	0	0	0	0	0	0	0	0	0	1	0	0	0	0	0	0	0	0	0	0	0	0	0	0	0	0	0	0	0	0	0	0	0	0	0	0	0	0
RKI3107	RKI3107	22-5-1-4-M15_S18CLC	Mucosa	HZG	7	512	10	ST10 Cplx	O182:H19	3	0	0	0	0	0	0	0	0	0	0	1	0	0	0	0	0	0	0	0	0	0	0	0	0	0	0	0	0	0	0	0	0	0	0	0	0	0	0	0
RKI3108	RKI3108	22-5-1-4-M16_S15CLC	Mucosa	HZG	7	256	58	ST155 Cplx	O8:H25	1	0	0	0	0	0	0	0	0	0	0	0	0	0	0	0	0	0	0	0	0	0	0	0	0	0	0	0	0	0	0	0	0	0	0	0	0	0	0	0
RKI3123	RKI3123	20-1-1-4-M2_S8CLC	Mucosa	CG	3	256	34	ST10 Cplx	O62:H?	3	0	0	0	0	0	0	0	0	0	0	0	0	0	0	0	0	0	0	0	0	0	0	0	0	0	0	0	0	0	0	0	0	0	0	0	0	0	0	0
RKI3131	RKI3131	20-1-1-4-M18_S9CLC	Mucosa	CG	3	256	3057		O98:H5	6	1	1	0	0	0	0	0	0	0	0	0	0	0	0	0	1	0	0	0	0	0	1	0	0	0	0	0	0	0	0	0	0	0	0	0	0	0	0	0
RKI3160	RKI3160	23-1-2-4-M1_S9CLC	Mucosa	CG	10	256	34	ST10 Cplx	O62:H30	3	0	0	0	0	0	0	0	0	0	0	0	0	0	0	0	0	0	0	0	0	0	0	0	0	0	0	0	0	0	0	0	0	0	0	0	0	0	0	0
RKI3162	RKI3162	23-1-2-4-M9_S10CLC	Mucosa	CG	10	256	58	ST155 Cplx	O8:H25	1	0	0	0	0	0	0	0	0	0	0	0	0	0	0	0	0	0	0	0	0	0	0	0	0	0	0	0	0	0	0	0	0	0	0	0	0	0	0	0
RKI3169	RKI3169	23-1-2-4-M22_S11CLC	Mucosa	CG	10	256	58	ST155 Cplx	O8:H unknown	1	0	0	0	0	0	0	0	0	0	0	0	0	0	0	0	0	0	0	0	0	0	0	0	0	0	0	0	0	0	0	0	0	0	0	0	0	0	0	0
RKI3177	RKI3177	22-6-2-4-M1_S10CLC	Mucosa	CG	8	256	34	ST10 Cplx	O62:H30	3	0	0	0	0	0	0	0	0	0	0	0	1	0	0	0	0	0	0	0	0	0	0	0	0	0	0	0	0	0	0	0	0	0	0	0	0	0	0	0
RKI3178	RKI3178	22-6-2-4-M2_S10CLC	Mucosa	CG	8	256	34	ST10 Cplx	O62:H30	3	0	0	0	0	0	0	0	0	0	0	0	0	0	0	0	0	0	0	0	0	0	0	0	0	0	0	0	0	0	0	0	0	0	0	0	0	0	0	0
RKI3179	RKI3179	22-6-2-4-M3_S11CLC	Mucosa	CG	8	256	34	ST10 Cplx	O62:H30	3	0	0	0	0	0	0	0	0	0	0	0	0	0	0	0	0	0	0	0	0	0	0	0	0	0	0	0	0	0	0	0	0	0	0	0	0	0	0	0
RKI3181	RKI3181	22-6-2-4-M6_S12CLC	Mucosa	CG	8	256	10	ST10 Cplx	O149:H12	3	0	0	0	0	0	0	0	0	0	0	0	0	0	0	0	0	0	0	0	0	0	0	0	0	0	0	0	0	0	0	0	0	0	0	0	0	0	0	0
RKI3183	RKI3183	22-6-2-4-M12_S12CLC	Mucosa	CG	8	256	1308		O unknown:H7	1	0	0	0	0	0	0	0	0	0	0	0	0	0	0	0	0	0	0	0	0	0	0	0	0	0	0	0	0	0	1	1	1	0	0	0	0	0	0	0
RKI3200	RKI3200	23-5-2-4-M1_S19CLC	Mucosa	HZG	12	256	34	ST10 Cplx	O62:H30	3	0	0	0	0	0	0	0	0	0	0	0	0	0	0	0	0	0	0	0	0	0	0	0	0	0	0	0	0	0	0	0	0	0	0	0	0	0	0	0
RKI3202	RKI3202	23-5-2-4-M3_S20CLC	Mucosa	HZG	12	256	34	ST10 Cplx	O62:H30	3	0	0	0	0	0	0	0	0	0	0	0	0	0	0	0	0	0	0	0	0	0	0	0	0	0	0	0	0	0	0	0	0	0	0	0	0	0	0	0
RKI3213	RKI3213	23-5-2-4-M18_S3CLC	Mucosa	HZG	12	256	34	ST10 Cplx	O62:H30	3	0	0	0	0	0	0	0	0	0	0	0	0	0	0	0	0	0	0	0	0	0	0	0	0	0	0	0	0	0	0	0	0	0	0	0	0	0	0	0
RKI3214	RKI3214	23-5-2-4-M19_S21CLC	Mucosa	HZG	12	256	34	ST10 Cplx	O62:H30	3	0	0	0	0	0	0	0	0	0	0	0	0	0	0	0	0	0	0	0	0	0	0	0	0	0	0	0	0	0	0	0	0	0	0	0	0	0	0	0
RKI3217	RKI3217	23-5-2-4-M22_S12CLC	Mucosa	HZG	12	256	34	ST10 Cplx	O62:H30	3	0	0	0	0	0	0	0	0	0	0	0	0	0	0	0	0	0	0	0	0	0	0	0	0	0	0	0	0	0	0	0	0	0	0	0	0	0	0	0
RKI3226	RKI3226	23-9-2-4-M5_S22CLC	Mucosa	HZG	15	256	34	ST10 Cplx	O62:H30	3	0	0	0	0	0	0	0	0	0	0	0	0	0	0	0	0	0	0	0	0	0	0	0	0	0	0	0	0	0	0	0	0	0	0	0	0	0	0	0
RKI3228	RKI3228	23-9-2-4-M8_S23CLC	Mucosa	HZG	15	256	34	ST10 Cplx	O62:H30	3	0	0	0	0	0	0	0	0	0	0	0	0	0	0	0	0	0	0	0	0	0	0	0	0	0	0	0	0	0	0	0	0	0	0	0	0	0	0	0
RKI3234	RKI3234	23-9-2-4-M14_S16CLC	Mucosa	HZG	15	512	154		O89:H38	1	0	0	0	0	0	0	0	0	0	0	0	0	0	0	0	0	0	0	0	0	0	0	0	0	0	0	0	0	0	0	0	0	0	0	0	0	0	0	0
RKI3266	RKI3266	20-12-2-4-M20_S13CLC	Mucosa	CG	5	256	1040		O177:H45	2	1	1	0	1	1	0	0	0	0	0	1	0	0	0	0	0	0	0	0	0	0	0	0	1	0	1	1	1	1	0	0	0	0	0	0	0	0	0	0
RKI3278	RKI3278	23-3-3-4-M2_S14CLC	Mucosa	CG	11	256	681		O8:H10	2	0	0	0	0	0	0	0	0	0	0	0	0	0	0	0	0	0	0	0	0	0	0	1	0	0	0	0	0	0	0	0	0	0	0	0	0	1	1	1
RKI3283	RKI3283	23-3-3-4-M9_S34CLC	Mucosa	CG	11	256	88	ST23 Cplx	O8:H10	5	0	0	0	0	0	0	0	0	0	0	0	0	0	0	0	0	0	0	0	0	0	0	0	0	1	0	0	0	0	0	0	0	1	1	1	1	0	0	0
RKI3285	RKI3285	23-3-3-4-M11_S4CLC	Mucosa	CG	11	256	40	ST40 Cplx	O39:H21	1	0	0	0	0	0	0	0	0	0	0	0	0	0	0	0	0	0	0	0	0	0	0	0	0	0	0	0	0	0	0	0	0	0	0	0	0	0	0	0
RKI3302	RKI3302	22-7-3-4-M5_S5CLC	Mucosa	CG	9	256	993		O100:H30	4	0	0	0	0	0	0	0	0	0	0	0	0	0	0	0	0	0	0	0	0	1	0	0	0	1	1	1	1	1	0	0	0	0	0	0	0	0	0	0
RKI3304	RKI3304	22-7-3-4-M7_S6CLC	Mucosa	CG	9	256	993		O100:H30	4	0	0	0	0	0	0	0	0	0	0	0	0	0	0	0	0	0	0	0	0	1	0	0	0	1	1	1	1	1	0	0	0	0	0	0	0	0	0	0
RKI3307	RKI3307	22-7-3-4-M10_S7CLC	Mucosa	CG	9	256	993		O100:H30	4	0	0	0	0	0	0	0	0	0	0	0	0	0	0	0	0	0	0	0	0	1	0	0	0	1	1	1	1	1	0	0	0	0	0	0	0	0	0	0
RKI3326	RKI3326	23-6-3-4-M2_S17CLC	Mucosa	HZG	13	256	154		O89:H38	1	0	0	0	0	0	0	0	0	0	0	0	0	0	0	0	0	0	0	0	0	0	0	0	0	0	0	0	0	0	0	0	0	0	0	0	0	0	0	0
RKI3333	RKI3333	23-6-3-4-M9_S11CLC	Mucosa	HZG	13	256	56	ST155 Cplx	O113:H21	1	0	0	0	0	0	0	0	0	0	0	0	0	0	0	0	0	0	0	0	0	0	0	0	0	0	0	1	1	1	0	0	0	0	0	0	0	1	1	1
RKI3334	RKI3334	23-6-3-4-M10_S19CLC	Mucosa	HZG	13	512	101	ST101 Cplx	O82:H8	1	0	0	0	0	0	0	0	0	0	0	0	0	0	0	0	0	0	0	0	0	0	0	0	0	0	0	0	0	0	0	0	0	0	0	0	0	0	0	0
RKI3337	RKI3337	23-6-3-4-M13_S20CLC	Mucosa	HZG	13	256	154		O89:H38	1	0	0	0	0	0	0	0	0	0	0	0	0	0	0	0	0	0	0	0	0	0	0	0	0	0	0	0	0	0	0	0	0	0	0	0	0	0	0	0
RKI3340	RKI3340	23-6-3-4-M16_S21CLC.	Mucosa	HZG	13	512	101	ST101 Cplx	O82:H8	1	0	0	0	0	0	0	0	0	0	0	0	0	0	0	0	0	0	0	0	0	0	0	0	0	0	0	0	0	0	0	0	0	0	0	0	0	0	0	0
RKI3343	RKI3343	23-6-3-4-M20_S22CLC	Mucosa	HZG	13	256	154		O89:H38	1	0	0	0	0	0	0	0	0	0	0	0	0	0	0	0	0	0	0	0	0	0	0	0	0	0	0	0	0	0	0	0	0	0	0	0	0	0	0	0
RKI3345	RKI3345	23-6-3-4-M22_S23CLC	Mucosa	HZG	13	256	10	ST10 Cplx	O9:H9	3	0	0	0	0	0	0	0	0	0	0	0	0	0	0	0	0	0	0	0	0	0	0	0	0	0	0	0	0	0	0	0	0	0	0	0	0	0	0	0
RKI3349	RKI3349	23-10-3-4-M6_S11CLC	Mucosa	HZG	16	256	154		O89:H38	1	0	0	0	0	0	0	0	0	0	0	0	0	0	0	0	0	0	0	0	0	0	0	0	0	0	0	0	0	0	0	0	0	0	0	0	0	0	0	0
RKI3355	RKI3355	23-10-3-4-M12_S12CLC	Mucosa	HZG	16	256	154		O89:H38	1	0	0	0	0	0	0	0	0	0	0	0	0	0	0	0	0	0	0	0	0	0	0	0	0	0	0	0	0	0	0	0	0	0	0	0	0	0	0	0
RKI3357	RKI3357	23-10-3-4-M14_S24CLC	Mucosa	HZG	16	256	154		O89:H38	1	0	0	0	0	0	0	0	0	0	0	0	0	0	0	0	0	0	0	0	0	0	0	0	0	0	0	0	0	0	0	0	0	0	0	0	0	0	0	0
RKI3361	RKI3361	23-10-3-4-M18_S25CLC	Mucosa	HZG	16	256	154		O89:H38	1	0	0	0	0	0	0	0	0	0	0	0	0	0	0	0	0	0	0	0	0	0	0	0	0	0	0	0	0	0	0	0	0	0	0	0	0	0	0	0
RKI3363	RKI3363	23-10-3-4-M20_S26CLC	Mucosa	HZG	16	256	56	ST155 Cplx	O113:H21	1	0	0	0	0	0	0	0	0	0	0	0	0	0	0	0	0	0	0	0	0	0	0	0	0	0	0	1	1	1	0	0	0	0	0	0	0	1	1	1
RKI3376	RKI3376	22-2-3-4-M9_S27CLC	Mucosa	HZG	6	512	4577		O8:H8	1	0	0	0	0	0	0	0	0	0	0	0	0	0	0	0	0	0	0	1	1	0	0	0	0	0	0	0	0	0	0	0	0	0	0	0	0	0	0	0
RKI3382	RKI3382	22-2-3-4-M15_S28CLC	Mucosa	HZG	6	512	4577		O8:H8	1	0	0	0	0	0	0	0	0	0	0	0	0	0	0	0	0	0	0	1	1	0	0	0	0	0	0	0	0	0	0	0	0	0	0	0	0	0	0	0
RKI3794	RKI3794	20-3-1-4-D4_S11CLC	Digesta	HZG	4	512	10	ST10 Cplx	O182:H19	3	0	0	0	0	0	0	0	0	0	0	1	0	0	0	0	0	0	0	0	0	0	0	0	0	0	0	0	0	0	0	0	0	0	0	0	0	0	0	0
RKI3797	RKI3797	20-3-1-4-D7_S12CLC	Digesta	HZG	4	512	10	ST10 Cplx	O182:H19	3	0	0	0	0	0	0	0	0	0	0	1	0	0	0	0	0	0	0	0	0	1	0	0	0	0	0	0	0	0	0	0	0	0	0	0	0	0	0	0
RKI3798	RKI3798	20-3-1-4-D10_S28CLC.	Digesta	HZG	4	512	681		O8:H10	2	0	0	0	0	0	0	0	0	0	0	0	0	0	0	0	0	0	0	0	0	0	0	1	0	0	0	0	0	0	0	0	0	0	0	0	0	1	1	1
RKI3799	RKI3799	20-3-1-4-D14_S29CLC	Digesta	HZG	4	256	23	ST23 Cplx	O78:H9	5	0	0	0	0	0	0	0	0	0	0	0	0	0	0	0	0	0	0	0	0	0	0	0	0	0	0	0	0	0	0	0	0	0	0	0	0	1	1	1
RKI3800	RKI3800	20-3-1-4-D15_S30CLC	Digesta	HZG	4	256	23	ST23 Cplx	O78:H9	5	0	0	0	0	0	0	0	0	0	0	0	0	0	0	0	0	0	0	0	0	0	0	0	0	0	0	0	0	0	0	0	0	0	0	0	0	1	1	1
RKI3802	RKI3802	20-3-1-4-D17_S31CLC	Digesta	HZG	4	512	2946		O109:H48	7	0	0	0	0	0	0	0	0	0	0	0	1	0	0	1	1	0	0	1	1	0	0	0	0	0	0	0	0	0	0	0	0	1	1	0	0	0	0	0
RKI3818	RKI3818	22-5-1-4-D2_S13CLC	Digesta	HZG	7	256	34	ST10 Cplx	O62:H30	3	0	0	0	0	0	0	0	0	0	0	0	0	0	0	0	0	0	0	0	0	0	0	0	0	0	0	0	0	0	0	0	0	0	0	0	0	0	0	0
RKI3820	RKI3820	22-5-1-4-D6_S14CLC	Digesta	HZG	7	512	10	ST10 Cplx	O182:H19	3	0	0	0	0	0	0	0	0	0	0	1	0	0	0	0	0	0	0	0	0	0	0	0	0	0	0	0	0	0	0	0	0	0	0	0	0	0	0	0
RKI3821	RKI3821	22-5-1-4-D7_S15CLC	Digesta	HZG	7	512	10	ST10 Cplx	O182:H19	3	0	0	0	0	0	0	0	0	0	0	1	0	0	0	0	0	0	0	0	0	0	0	0	0	0	0	0	0	0	0	0	0	0	0	0	0	0	0	0
RKI3822	RKI3822	22-5-1-4-D8_S16CLC	Digesta	HZG	7	512	10	ST10 Cplx	O182:H19	3	0	0	0	0	0	0	0	0	0	0	1	0	0	0	0	0	0	0	0	0	0	0	0	0	0	0	0	0	0	0	0	0	0	0	0	0	0	0	0
RKI3828	RKI3828	22-5-1-4-D16_S17CLC	Digesta	HZG	7	512	10	ST10 Cplx	O182:H19	3	0	0	0	0	0	0	0	0	0	0	1	0	0	0	0	0	0	0	0	0	0	0	0	0	0	0	0	0	0	0	0	0	0	0	0	0	0	0	0
RKI3829	RKI3829	22-5-1-4-D17_S32CLC	Digesta	HZG	7	512	10	ST10 Cplx	O182:H19	3	0	0	0	0	0	0	0	0	0	0	1	0	0	0	0	0	0	0	0	0	0	0	0	0	0	0	0	0	0	0	0	0	0	0	0	0	0	0	0
RKI3847	RKI3847	23-8-1-4-D4_S33CLC	Digesta	HZG	14	512	3057		O98:H5	6	1	1	0	0	0	0	0	0	0	0	0	0	0	0	0	1	0	0	0	0	0	1	0	0	0	0	0	0	0	0	0	0	0	0	0	0	0	0	0
RKI3855	RKI3855	23-8-1-4-D16_S34CLC	Digesta	HZG	14	256	10	ST10 Cplx	O unknown:H2	3	0	0	0	0	0	0	0	0	0	0	0	0	0	0	0	0	0	0	0	0	0	0	0	0	0	0	0	0	0	0	0	0	0	0	1	1	1	1	1
RKI3857	RKI3857	23-8-1-4-D18_S35CLC	Digesta	HZG	14	512	3057		O98:H5	6	1	1	0	0	0	0	0	0	0	0	0	0	0	0	0	1	0	0	0	0	0	1	0	0	0	0	0	0	0	0	0	0	0	0	0	0	0	0	0
RKI3858	RKI3858	23-8-1-4-D19_S1CLC	Digesta	HZG	14	128	40	ST40 Cplx	O39:H21	1	0	0	0	0	0	0	0	0	0	0	0	0	0	0	0	0	0	0	0	0	0	0	0	0	0	0	0	0	0	0	0	0	0	0	0	0	0	0	0
RKI3860	RKI3860	23-8-1-4-D22_S2CLC	Digesta	HZG	14	256	3057		O98:H5	6	1	1	0	0	0	0	0	0	0	0	0	1	0	0	0	1	0	0	0	0	0	1	0	0	0	0	0	0	0	0	0	0	0	0	0	0	0	0	0
RKI3873	RKI3873	18-1-1-4-D3_S24CLC	Digesta	CG	1	256	567		O83:H33	2	0	0	0	0	0	0	0	0	0	0	0	1	0	0	0	0	0	0	0	0	0	0	0	0	0	1	1	1	1	0	0	0	0	0	0	0	0	0	0
RKI3875	RKI3875	18-1-1-4-D5_S21CLC	Digesta	CG	1	256	10	ST10 Cplx	O88:H12	3	0	0	0	0	0	0	0	0	0	0	0	1	0	0	0	0	0	0	0	0	0	0	0	0	0	0	0	0	0	0	0	0	0	0	0	0	0	0	0
RKI3878	RKI3878	18-1-1-4-D8_S22CLC	Digesta	CG	1	256	10	ST10 Cplx	O88:H12	3	0	0	0	0	0	0	0	0	0	0	0	1	0	0	0	0	0	0	0	0	0	0	0	0	0	0	0	0	0	0	0	0	0	0	0	0	0	0	0
RKI3879	RKI3879	18-1-1-4-D9_S23CLC	Digesta	CG	1	256	10	ST10 Cplx	O88:H12	3	0	0	0	0	0	0	0	0	0	0	0	0	0	0	0	0	0	0	0	0	0	0	0	0	0	0	0	0	0	0	0	0	0	0	0	0	0	0	0
RKI3885	RKI3885	18-1-1-4-D16_S25CLC	Digesta	CG	1	256	21	ST29 Cplx	O26:H11	1	0	0	0	0	1	0	0	0	0	0	1	0	1	0	0	1	1	1	0	0	0	0	0	0	0	1	1	1	1	0	0	0	1	1	0	0	0	0	0
RKI3886	RKI3886	18-1-1-4-D17_S26CLC	Digesta	CG	1	256	21	ST29 Cplx	O26:H11	1	0	0	0	0	1	0	0	0	0	0	1	0	1	0	0	1	1	1	0	0	0	0	0	0	0	1	1	1	1	0	0	0	1	1	0	0	0	0	0
RKI3887	RKI3887	18-1-1-4-D18_S27CLC	Digesta	CG	1	256	21	ST29 Cplx	O26:H11	1	0	0	0	0	1	0	0	0	0	0	1	0	1	0	0	1	1	1	0	0	0	0	0	0	0	1	1	1	1	0	0	0	1	1	0	0	0	0	0
RKI3888	RKI3888	18-1-1-4-D19_S28CLC	Digesta	CG	1	256	21	ST29 Cplx	O26:H11	1	0	0	0	0	1	0	0	0	0	0	1	1	1	0	0	1	1	1	0	0	0	0	0	0	0	1	1	1	1	0	0	0	1	1	0	0	0	0	0
RKI3905	RKI3905	18-4-1-4-D14_S29CLC	Digesta	CG	2	256	88	ST23 Cplx	O8:H9	5	0	0	0	0	0	0	0	0	0	0	0	0	0	0	0	0	0	0	0	0	0	0	0	0	1	0	0	0	0	0	0	0	0	0	0	0	0	0	0
RKI3906	RKI3906	18-4-1-4-D15_S30CLC	Digesta	CG	2	256	218	ST10 Cplx	O157:H43	4	1	1	0	0	0	0	0	0	0	0	0	0	0	0	0	1	0	0	0	0	0	1	0	0	0	0	0	0	0	0	0	0	0	0	0	0	0	0	0
RKI3920	RKI3920	20-1-1-4-D8_S13CLC	Digesta	CG	3	128	10	ST10 Cplx	O36:H19	3	1	1	0	0	0	0	0	0	0	0	0	0	0	0	0	0	0	0	0	0	0	0	0	0	0	0	0	0	0	0	0	0	0	0	0	0	0	0	0
RKI3923	RKI3923	20-1-1-4-D13_S31CLC	Digesta	CG	3	256	1040		O177:H45	2	1	1	0	1	1	0	0	0	0	0	1	0	0	0	0	0	0	0	0	0	0	0	0	1	0	1	1	1	1	0	0	0	0	0	0	0	0	0	0
RKI3925	RKI3925	20-1-1-4-D15_S32CLC	Digesta	CG	3	128	10	ST10 Cplx	O36:H19	3	1	1	0	0	0	0	0	0	0	0	0	0	0	0	0	0	0	0	0	0	0	0	0	0	0	0	0	0	0	0	0	0	0	0	0	0	0	0	0
RKI3943	RKI3943	23-1-2-4-D2_S13CLC	Digesta	CG	10	256	58	ST155 Cplx	O8:H25	1	0	0	0	0	0	0	0	0	0	0	0	0	0	0	0	0	0	0	0	0	0	0	0	0	0	0	0	0	0	0	0	0	0	0	0	0	0	0	0
RKI3972	RKI3972	22-6-2-4-D6_S14CLC	Digesta	CG	8	512	4577		O8:H8	1	0	0	0	0	0	0	0	0	0	0	0	1	0	0	0	0	0	0	1	1	0	0	0	0	0	0	0	0	0	0	0	0	0	0	0	0	0	0	0
RKI3982	RKI3982	22-6-2-4-D20_S15CLC	Digesta	CG	8	512	4577		O8:H8	1	0	0	0	0	0	0	0	0	0	0	0	1	0	0	0	0	0	0	1	1	0	0	0	0	0	0	0	0	0	0	0	0	0	0	0	0	0	0	0
RKI3993	RKI3993	23-5-2-4-D1_S14CLC	Digesta	HZG	12	256	34	ST10 Cplx	O62:H30	3	0	0	0	0	0	0	0	0	0	0	0	0	0	0	0	0	0	0	0	0	0	0	0	0	0	0	0	0	0	0	0	0	0	0	0	0	0	0	0
RKI3994	RKI3994	23-5-2-4-D2_S18CLC	Digesta	HZG	12	256	34	ST10 Cplx	O62:H30	3	0	0	0	0	0	0	0	0	0	0	0	0	0	0	0	0	0	0	0	0	0	0	0	0	0	0	0	0	0	0	0	0	0	0	0	0	0	0	0
RKI3995	RKI3995	23-5-2-4-D3_S19CLC	Digesta	HZG	12	256	34	ST10 Cplx	O62:H30	3	0	0	0	0	0	0	0	0	0	0	0	0	0	0	0	0	0	0	0	0	0	0	0	0	0	0	0	0	0	0	0	0	0	0	0	0	0	0	0
RKI4005	RKI4005	23-5-2-4-D17_S20CLC	Digesta	HZG	12	256	34	ST10 Cplx	O62:H30	3	0	0	0	0	0	0	0	0	0	0	0	1	0	0	0	0	0	0	0	0	0	0	0	0	0	0	0	0	0	0	0	0	0	0	0	0	0	0	0
RKI4009	RKI4009	23-5-2-4-D21_S21CLC	Digesta	HZG	12	256	34	ST10 Cplx	O62:H30	3	0	0	0	0	0	0	0	0	0	0	0	0	0	0	0	0	0	0	0	0	0	0	0	0	0	0	0	0	0	0	0	0	0	0	0	0	0	0	0
RKI4019	RKI4019	23-9-2-4-D1_S22CLC	Digesta	HZG	15	256	34	ST10 Cplx	O62:H30	3	0	0	0	0	0	0	0	0	0	0	0	0	0	0	0	0	0	0	0	0	0	0	0	0	0	0	0	0	0	0	0	0	0	0	0	0	0	0	0
RKI4021	RKI4021	23-9-2-4-D3_S23CLC	Digesta	HZG	15	256	34	ST10 Cplx	O62:H30	3	0	0	0	0	0	0	0	0	0	0	0	1	0	0	0	0	0	0	0	0	0	0	0	0	0	0	0	0	0	0	0	0	0	0	0	0	0	0	0
RKI4022	RKI4022	23-9-2-4-D4_S24CLC	Digesta	HZG	15	512	10	ST10 Cplx	O182:H19	3	0	0	0	0	0	0	0	0	0	0	1	0	0	0	0	0	0	0	0	0	1	0	0	0	0	0	0	0	0	0	0	0	0	0	0	0	0	0	0
RKI4035	RKI4035	23-9-2-4-D17_S3CLC	Digesta	HZG	15	256	154		O89:H38	1	0	0	0	0	0	0	0	0	0	0	0	0	0	0	0	0	0	0	0	0	0	0	0	0	0	0	0	0	0	0	0	0	0	0	0	0	0	0	0
RKI4046	RKI4046	20-12-2-4-D3_S24CLC	Digesta	CG	5	256	34	ST10 Cplx	O62:H30	3	0	0	0	0	0	0	0	0	0	0	0	0	0	0	0	0	0	0	0	0	0	0	0	0	0	0	0	0	0	0	0	0	0	0	0	0	0	0	0
RKI4049	RKI4049	20-12-2-4-D7_S16CLC	Digesta	CG	5	256	10	ST10 Cplx	O36:H19	3	1	1	0	0	0	0	0	0	0	0	0	0	0	0	0	0	0	0	0	0	0	0	0	0	0	0	0	0	0	0	0	0	0	0	0	0	0	0	0
RKI4056	RKI4056	20-12-2-4-D18_S17CLC	Digesta	CG	5	128	10	ST10 Cplx	O36:H19	3	1	1	0	0	0	0	0	0	0	0	0	0	0	0	0	0	0	0	0	0	0	0	0	0	0	0	0	0	0	0	0	0	0	0	0	0	0	0	0
RKI4082	RKI4082	23-3-3-4-D16_S18CLC	Digesta	CG	11	256	23	ST23 Cplx	O8:H9	5	0	0	0	0	0	0	0	0	0	0	0	0	0	0	0	1	0	0	0	0	0	0	0	0	1	0	1	1	1	0	0	0	1	1	0	0	0	0	0
RKI4098	RKI4098	23-10-3-4-D2_S6CLC	Digesta	HZG	16	256	154		O89:H38	1	0	0	0	0	0	0	0	0	0	0	0	1	0	0	0	0	0	0	0	0	0	0	0	0	0	0	0	0	0	0	0	0	0	0	0	0	0	0	0
RKI4100	RKI4100	23-10-3-4-D6_S7CLC	Digesta	HZG	16	256	154		O89:H38	1	0	0	0	0	0	0	0	0	0	0	0	0	0	0	0	0	0	0	0	0	0	0	0	0	0	0	0	0	0	0	0	0	0	0	0	0	0	0	0
RKI4107	RKI4107	23-10-3-4-D13_S8CLC	Digesta	HZG	16	256	56	ST155 Cplx	O113:H21	1	0	0	0	0	0	0	0	0	0	0	0	1	0	0	0	0	0	0	0	0	0	0	0	0	0	0	1	1	1	0	0	0	0	0	0	0	1	1	1
RKI4120	RKI4120	22-7-3-4-D1_S25CLC	Digesta	CG	9	256	34	ST10 Cplx	O62:H30	3	0	0	0	0	0	0	0	0	0	0	0	0	0	0	0	0	0	0	0	0	0	0	0	0	0	0	0	0	0	0	0	0	0	0	0	0	0	0	0
RKI4122	RKI4122	22-7-3-4-D3_S26CLC	Digesta	CG	9	256	34	ST10 Cplx	O62:H30	3	0	0	0	0	0	0	0	0	0	0	0	0	0	0	0	0	0	0	0	0	0	0	0	0	0	0	0	0	0	0	0	0	0	0	0	0	0	0	0
RKI4124	RKI4124	22-7-3-4-D5_S27CLC	Digesta	CG	9	256	10	ST10 Cplx	O88:H12	3	0	0	0	0	0	0	0	0	0	0	0	0	0	0	0	0	0	0	0	0	0	0	0	0	0	0	0	0	0	0	0	0	0	0	0	0	0	0	0
RKI4137	RKI4137	22-7-3-4-D21_S19CLC	Digesta	CG	9	256	993		O100:H30	4	0	0	0	0	0	0	0	0	0	0	0	0	0	0	0	0	0	0	0	0	1	0	0	0	1	1	1	1	1	0	0	0	0	0	0	0	0	0	0
RKI4138	RKI4138	22-7-3-4-D22_S20CLC	Digesta	CG	9	256	23	ST23 Cplx	O8:H9	5	0	0	0	0	0	0	0	0	0	0	0	0	0	0	0	1	0	0	0	0	0	0	0	0	1	0	1	1	1	0	0	0	1	1	0	0	0	0	0
RKI4160	RKI4160	23-6-3-4-D14_S4CLC	Digesta	HZG	13	256	154		O89:H38	1	0	0	0	0	0	0	0	0	0	0	0	0	0	0	0	0	0	0	0	0	0	0	0	0	0	0	0	0	0	0	0	0	0	0	0	0	0	0	0
RKI4166	RKI4166	23-6-3-4-D20	Digesta	HZG	13	512	101	ST101 Cplx	O82:H8	1	0	0	0	0	0	0	0	0	0	0	0	0	0	0	0	0	0	0	0	0	0	0	0	0	0	0	0	0	0	0	0	0	0	0	0	0	0	0	0
RKI4170	RKI4170	22-2-3-4-D2_S9CLC	Digesta	HZG	6	512	4577		O8:H8	1	0	0	0	0	0	0	0	0	0	0	0	0	0	0	0	0	0	0	1	1	0	0	0	0	0	0	0	0	0	0	0	0	0	0	0	0	0	0	0
RKI4177	RKI4177	22-2-3-4-D11_S10CLC	Digesta	HZG	6	512	4577		O8:H8	1	0	0	0	0	0	0	0	0	0	0	0	0	0	0	0	0	0	0	1	1	0	0	0	0	0	0	0	0	0	0	0	0	0	0	0	0	0	0	0
RKI4667	RKI4667	18-1-31-3-K1_S29CLC	Feces	CG	1	256	10	ST10 Cplx	O88:H12	3	0	0	0	0	0	0	0	0	0	0	0	1	0	0	0	0	0	0	0	0	0	0	0	0	0	0	0	0	0	0	0	0	0	0	0	0	0	0	0
RKI4671	RKI4671	18-1-31-3-K5_S30CLC.	Feces	CG	1	256	10	ST10 Cplx	O88:H12	3	0	0	0	0	0	0	0	0	0	0	0	0	0	0	0	0	0	0	0	0	0	0	0	0	0	0	0	0	0	0	0	0	0	0	0	0	0	0	0
RKI4673	RKI4673	18-1-31-3-K7_S31CLC	Feces	CG	1	256	10	ST10 Cplx	O88:H12	3	0	0	0	0	0	0	0	0	0	0	0	0	0	0	0	0	0	0	0	0	0	0	0	0	0	0	0	0	0	0	0	0	0	0	0	0	0	0	0
RKI4682	RKI4682	18-1-31-3-K16_S25CLC	Feces	CG	1	256	218	ST10 Cplx	O157:H43	4	0	0	0	0	0	0	0	0	0	0	0	1	0	0	0	1	0	0	0	0	0	0	0	0	0	0	0	0	0	0	0	0	0	0	0	0	0	0	0
RKI4683	RKI4683	18-1-31-3-K17_S26CLC	Feces	CG	1	256	218	ST10 Cplx	O157:H43	4	1	1	0	0	0	0	0	0	0	0	0	1	0	0	0	1	0	0	0	0	0	1	0	0	0	0	0	0	0	0	0	0	0	0	0	0	0	0	0
RKI4685	RKI4685	18-1-31-3-K19_S27CLC	Feces	CG	1	256	218	ST10 Cplx	O157:H43	4	1	1	0	0	0	0	0	0	0	0	0	0	0	0	0	1	0	0	0	0	0	1	0	0	0	0	0	0	0	0	0	0	0	0	0	0	0	0	0
RKI4696	RKI4696	18-4-31-3-K9_S28CLC	Feces	CG	2	128	34	ST10 Cplx	O92:H2	3	0	0	0	0	0	0	0	0	0	0	0	0	0	0	0	0	0	0	1	1	0	0	0	0	0	1	1	0	0	0	0	0	0	0	0	0	1	1	1
RKI4697	RKI4697	18-4-31-3-K10_S29CLC	Feces	CG	2	256	218	ST10 Cplx	O157:H43	4	1	1	0	0	0	0	0	0	0	0	0	0	0	0	0	1	0	0	0	0	0	1	0	0	0	0	0	0	0	0	0	0	0	0	0	0	0	0	0
RKI4705	RKI4705	18-4-31-3-K18_S1CLC	Feces	CG	2	256	218	ST10 Cplx	O157:H43	4	1	1	0	0	0	0	0	0	0	0	0	0	0	0	0	1	0	0	0	0	0	1	0	0	0	0	0	0	0	0	0	0	0	0	0	0	0	0	0
RKI4707	RKI4707	18-4-31-3-K20_S2CLC	Feces	CG	2	128	34	ST10 Cplx	O92:H2	3	0	0	0	0	0	0	0	0	0	0	0	0	0	0	0	0	0	0	1	1	0	0	0	0	0	1	1	0	0	0	0	0	0	0	0	0	1	1	1
RKI4708	RKI4708	18-4-31-3-K21_S3CLC	Feces	CG	2	256	218	ST10 Cplx	O157:H43	4	1	1	0	0	0	0	0	0	0	0	0	0	0	0	0	1	0	0	0	0	0	1	0	0	0	0	0	0	0	0	0	0	0	0	0	0	0	0	0
RKI4715	RKI4715	20-3-31-3-K2_S15CLC	Feces	HZG	4	512	10	ST10 Cplx	O182:H19	3	0	0	0	0	0	0	0	0	0	0	1	0	0	0	0	0	0	0	0	0	1	0	0	0	0	0	0	0	0	0	0	0	0	0	0	0	0	0	0
RKI4716	RKI4716	20-3-31-3-K3_S16CLC	Feces	HZG	4	512	10	ST10 Cplx	O182:H19	3	0	0	0	0	0	0	0	0	0	0	1	0	0	0	0	0	0	0	0	0	1	0	0	0	0	0	0	0	0	0	0	0	0	0	0	0	0	0	0
RKI4722	RKI4722	20-3-31-3-K9_S17CLC	Feces	HZG	4	512	10	ST10 Cplx	O182:H19	3	0	0	0	0	0	0	0	0	0	0	1	0	0	0	0	0	0	0	0	0	1	0	0	0	0	0	0	0	0	0	0	0	0	0	0	0	0	0	0
RKI4723	RKI4723	20-3-31-3-K10_S18CLC	Feces	HZG	4	512	10	ST10 Cplx	O182:H19	3	0	0	0	0	0	0	0	0	0	0	1	0	0	0	0	0	0	0	0	0	0	0	0	0	0	0	0	0	0	0	0	0	0	0	0	0	0	0	0
RKI4728	RKI4728	20-3-31-3-K15_S18CLC	Feces	HZG	4	512	10	ST10 Cplx	O182:H19	3	0	0	0	0	0	0	0	0	0	0	1	1	0	0	0	0	0	0	0	0	1	0	0	0	0	0	0	0	0	0	0	0	0	0	0	0	0	0	0
RKI4729	RKI4729	20-3-31-3-K16_S26CLC	Feces	HZG	4	512	2946		O109:H48	7	0	0	0	0	0	0	0	0	0	0	0	0	0	0	1	1	0	0	1	1	0	0	0	0	0	0	0	0	0	0	0	0	1	1	0	0	0	0	0
RKI4730	RKI4730	20-3-31-3-K17_S19CLC	Feces	HZG	4	512	10	ST10 Cplx	O182:H19	3	0	0	0	0	0	0	0	0	0	0	1	0	0	0	0	0	0	0	0	0	0	0	0	0	0	0	0	0	0	0	0	0	0	0	0	0	0	0	0
RKI4737	RKI4737	22-2-31-3-K3_S11CLC	Feces	HZG	6	256	40	ST40 Cplx	O39:H21	1	0	0	0	0	0	0	0	0	0	0	0	0	0	0	0	0	0	0	0	0	0	0	0	0	0	0	0	0	0	0	0	0	0	0	0	0	0	0	0
RKI4740	RKI4740	22-2-31-3-K6_S12CLC	Feces	HZG	6	256	40	ST40 Cplx	O39:H21	1	0	0	0	0	0	0	0	0	0	0	0	0	0	0	0	0	0	0	0	0	0	0	0	0	0	0	0	0	0	0	0	0	0	0	0	0	0	0	0
RKI4755	RKI4755	22-2-31-3-K21_S13CLC	Feces	HZG	6	256	40	ST40 Cplx	O39:H21	1	0	0	0	0	0	0	0	0	0	0	0	0	0	0	0	0	0	0	0	0	0	0	0	0	0	0	0	0	0	0	0	0	0	0	0	0	0	0	0
RKI4756	RKI4756	22-2-31-3-K22_S14CLC	Feces	HZG	6	256	40	ST40 Cplx	O39:H21	1	0	0	0	0	0	0	0	0	0	0	0	0	0	0	0	0	0	0	0	0	0	0	0	0	0	0	0	0	0	0	0	0	0	0	0	0	0	0	0
RKI4758	RKI4758	22-5-31-3-K2_S20CLC	Feces	HZG	7	256	1607		O unknown:H49	7	0	0	0	0	0	0	0	0	0	0	0	0	0	0	0	1	0	0	0	0	0	0	0	0	0	0	0	0	0	1	1	1	1	1	0	0	0	0	0
RKI4766	RKI4766	22-5-31-3-K10_S27CLC	Feces	HZG	7	256	1607		O unknown:H49	7	0	0	0	0	0	0	0	0	0	0	0	0	0	0	0	1	0	0	0	0	0	0	0	0	0	0	0	0	0	1	1	1	1	1	0	0	0	0	0
RKI4769	RKI4769	22-5-31-3-K13_S28CLC	Feces	HZG	7	256	1607		O unknown:H49	7	0	0	0	0	0	0	0	0	0	0	0	0	0	0	0	1	0	0	0	0	0	0	0	0	0	0	0	0	0	1	1	1	1	1	0	0	0	0	0
RKI4777	RKI4777	20-1-31-3-K3_S19CLC	Feces	CG	3	256	34	ST10 Cplx	O62:H30	3	0	0	0	0	0	0	0	0	0	0	0	0	0	0	0	0	0	0	0	0	0	0	0	0	0	0	0	0	0	0	0	0	0	0	0	0	0	0	0
RKI4782	RKI4782	20-1-31-3-K8_S20CLC	Feces	CG	3	256	34	ST10 Cplx	O62:H30	3	0	0	0	0	0	0	0	0	0	0	0	0	0	0	0	0	0	0	0	0	0	0	0	0	0	0	0	0	0	0	0	0	0	0	0	0	0	0	0
RKI4783	RKI4783	20-1-31-3-K9_S21CLC	Feces	CG	3	256	34	ST10 Cplx	O62:H30	3	0	0	0	0	0	0	0	0	0	0	0	0	0	0	0	0	0	0	0	0	0	0	0	0	0	0	0	0	0	0	0	0	0	0	0	0	0	0	0
RKI4784	RKI4784	20-1-31-3-K1_S18CLC	Feces	CG	3	256	34	ST10 Cplx	O62:H30	3	0	0	0	0	0	0	0	0	0	0	0	0	0	0	0	0	0	0	0	0	0	0	0	0	0	0	0	0	0	0	0	0	0	0	0	0	0	0	0
RKI4785	RKI4785	20-1-31-3-K10_S22CLC	Feces	CG	3	256	34	ST10 Cplx	O62:H30	3	0	0	0	0	0	0	0	0	0	0	0	0	0	0	0	0	0	0	0	0	0	0	0	0	0	0	0	0	0	0	0	0	0	0	0	0	0	0	0
RKI4816	RKI4816	23-8-31-3-K15_S16CLC	Feces	HZG	14	256	10	ST10 Cplx	O unknown:H2	3	0	0	0	0	0	0	0	0	0	0	0	0	0	0	0	0	0	0	0	0	0	0	0	0	0	0	0	0	0	0	0	0	0	0	0	0	1	1	1
RKI4838	RKI4838	23-1-31-3-K17_S21CLC	Feces	CG	10	256	10	ST10 Cplx	O84:H11	3	1	1	0	0	0	0	0	0	0	0	0	0	0	0	0	1	0	0	0	0	0	1	0	0	0	0	0	0	0	0	0	0	0	0	0	0	0	0	0
RKI4855	RKI4855	23-5-31-3-K1_S21CLC	Feces	HZG	12	256	10	ST10 Cplx	O88:H12	3	0	0	0	0	0	0	0	0	0	0	0	0	0	0	0	0	0	0	0	0	0	0	0	0	0	0	0	0	0	0	0	0	0	0	0	0	0	0	0
RKI4856	RKI4856	23-5-31-3-K2_S22CLC	Feces	HZG	12	256	10	ST10 Cplx	O88:H12	3	0	0	0	0	0	0	0	0	0	0	0	1	0	0	0	0	0	0	0	0	0	0	0	0	0	0	0	0	0	0	0	0	0	0	0	0	0	0	0
RKI4862	RKI4862	23-5-31-3-K8_S23CLC	Feces	HZG	12	256	10	ST10 Cplx	O88:H12	3	0	0	0	0	0	0	0	0	0	0	0	0	0	0	0	0	0	0	0	0	0	0	0	0	0	0	0	0	0	0	0	0	0	0	0	0	0	0	0
RKI4864	RKI4864	23-5-31-3-K10_S24CLC	Feces	HZG	12	256	10	ST10 Cplx	O88:H12	3	0	0	0	0	0	0	0	0	0	0	0	0	0	0	0	0	0	0	0	0	0	0	0	0	0	0	0	0	0	0	0	0	0	0	0	0	0	0	0
RKI4865	RKI4865	23-5-31-3-K11_S29CLC	Feces	HZG	12	256	21	ST29 Cplx	O26:H11	1	0	0	0	0	1	0	0	0	0	0	1	0	1	0	0	1	1	1	0	0	0	0	0	0	0	1	1	1	1	0	0	0	1	1	0	0	0	0	0
RKI4867	RKI4867	23-5-31-3-K13_S25CLC	Feces	HZG	12	256	10	ST10 Cplx	O88:H12	3	0	0	0	0	0	0	0	0	0	0	0	0	0	0	0	0	0	0	0	0	0	0	0	0	0	0	0	0	0	0	0	0	0	0	0	0	0	0	0
RKI4872	RKI4872	23-5-31-3-K18_S26CLC	Feces	HZG	12	256	10	ST10 Cplx	O88:H12	3	0	0	0	0	0	0	0	0	0	0	0	0	0	0	0	0	0	0	0	0	0	0	0	0	0	0	0	0	0	0	0	0	0	0	0	0	0	0	0
RKI4881	RKI4881	23-10-31-3-K5_S7CLC	Feces	HZG	16	256	58	ST155 Cplx	O unknown:H2	1	0	0	0	0	0	0	0	0	0	0	0	1	0	0	0	0	0	0	0	0	0	0	0	0	0	0	0	0	0	0	0	0	0	0	0	0	1	1	1
RKI4887	RKI4887	23-10-31-3-K11_S8CLC	Feces	HZG	16	256	10	ST10 Cplx	O8:H9	3	0	0	0	0	0	0	0	0	0	0	0	0	0	0	0	0	0	0	0	0	0	0	0	0	0	0	0	0	0	0	0	0	0	0	1	1	1	1	1
RKI4889	RKI4889	23-10-31-3-K13_S9CLC	Feces	HZG	16	256	10	ST10 Cplx	O unknown:H2	3	0	0	0	0	0	0	0	0	0	0	0	0	0	0	0	0	0	0	0	0	0	0	0	0	0	0	0	0	0	0	0	0	0	0	1	1	1	1	1
RKI4898	RKI4898	23-10-31-3-K22_S10CLC	Feces	HZG	16	256	10	ST10 Cplx	O unknown:H2	3	0	0	0	0	0	0	0	0	0	0	0	0	0	0	0	0	0	0	0	0	0	0	0	0	0	0	0	0	0	0	0	0	0	0	1	1	1	1	1
RKI4932	RKI4932	22-7-31-3-K10_S26CLC	Feces	CG	9	256	23	ST23 Cplx	O8:H9	5	0	0	0	0	0	0	0	0	0	0	0	0	0	0	0	1	0	0	0	0	0	0	0	0	1	0	1	1	1	0	0	0	1	1	0	0	0	0	0
RKI4947	RKI4947	23-9-31-3-K1_S27CLC	Feces	HZG	15	256	34	ST10 Cplx	O62:H30	3	0	0	0	0	0	0	0	0	0	0	0	0	0	0	0	0	0	0	0	0	0	0	0	0	0	0	0	0	0	0	0	0	0	0	0	0	0	0	0
RKI4948	RKI4948	23-9-31-3-K2_S28CLC	Feces	HZG	15	256	10	ST10 Cplx	O88:H12	3	0	0	0	0	0	0	0	0	0	0	0	0	0	0	0	0	0	0	0	0	0	0	0	0	0	0	0	0	0	0	0	0	0	0	0	0	0	0	0
RKI4949	RKI4949	23-9-31-3-K3_S29CLC	Feces	HZG	15	256	34	ST10 Cplx	O62:H30	3	0	0	0	0	0	0	0	0	0	0	0	0	0	0	0	0	0	0	0	0	0	0	0	0	0	0	0	0	0	0	0	0	0	0	0	0	0	0	0
RKI4968	RKI4968	20-12-31-3-K3_S24CLC	Feces	CG	5	256	34	ST10 Cplx	O62:H30	3	0	0	0	0	0	0	0	0	0	0	0	0	0	0	0	0	0	0	0	0	0	0	0	0	0	0	0	0	0	0	0	0	0	0	0	0	0	0	0
RKI4969	RKI4969	20-12-31-3-K4_S15CLC	Feces	CG	5	256	34	ST10 Cplx	O62:H30	3	0	0	0	0	0	0	0	0	0	0	0	0	0	0	0	0	0	0	0	0	0	0	0	0	0	0	0	0	0	0	0	0	0	0	0	0	0	0	0
RKI4972	RKI4972	20-12-31-3-K1_S23CLC	Feces	CG	5	256	34	ST10 Cplx	O62:H30	3	0	0	0	0	0	0	0	0	0	0	0	0	0	0	0	0	0	0	0	0	0	0	0	0	0	0	0	0	0	0	0	0	0	0	0	0	0	0	0
RKI6205	RKI6205	20-12-31-3-K15_S24CLC	Feces	CG	5	256	58	ST155 Cplx	O117:H9	1	0	0	0	0	0	0	0	0	0	0	0	0	0	0	0	0	0	0	0	0	0	0	0	0	0	0	0	0	0	0	0	0	0	0	0	0	0	0	0
RKI6206	RKI6206	20-12-31-3-K6_S22CLC	Feces	CG	5	256	58	ST155 Cplx	O117:H9	1	0	0	0	0	0	0	0	0	0	0	0	0	0	0	0	0	0	0	0	0	0	0	0	0	0	0	0	0	0	0	0	0	0	0	0	0	0	0	0
RKI6207	RKI6207	20-12-31-3-K8_S23CLC	Feces	CG	5	256	58	ST155 Cplx	O117:H9	1	0	0	0	0	0	0	0	0	0	0	0	0	0	0	0	0	0	0	0	0	0	0	0	0	0	0	0	0	0	0	0	0	0	0	0	0	0	0	0
RKI6208	RKI6208	20-1-31-3-K11_S19CLC	Feces	CG	3	256	3057		O98:H5	6	1	1	0	0	0	0	0	0	0	0	0	0	0	0	0	1	0	0	0	0	0	1	0	0	0	0	0	0	0	0	0	0	0	0	0	0	0	0	0
RKI6209	RKI6209	20-1-31-3-K20_S20CLC	Feces	CG	3	256	3057		O98:H5	6	1	1	0	0	0	0	0	0	0	0	0	0	0	0	0	1	0	0	0	0	0	1	0	0	0	0	0	0	0	0	0	0	0	0	0	0	0	0	0
RKI6210	RKI6210	22-7-31-3-K19_S27CLC	Feces	CG	9	256	23	ST23 Cplx	O8:H9	5	0	0	0	0	0	0	0	0	0	0	0	0	0	0	0	1	0	0	0	0	0	0	0	0	1	0	1	1	1	0	0	0	1	1	0	0	0	0	0
RKI6211	RKI6211	22-7-31-3-K2_S25CLC	Feces	CG	9	256	34	ST10 Cplx	O62:H30	3	0	0	0	0	0	0	0	0	0	0	0	1	0	0	0	0	0	0	0	0	0	0	0	0	0	0	0	0	0	0	0	0	0	0	0	0	0	0	0
RKI6212	RKI6212	22-7-31-3-K22_S28CLC	Feces	CG	9	256	23	ST23 Cplx	O8:H9	5	0	0	0	0	0	0	0	0	0	0	0	0	0	0	0	1	0	0	0	0	0	0	0	0	1	0	1	1	1	0	0	0	1	1	0	0	0	0	0
RKI6213	RKI6213	23-3-31-1-K11_S25CLC	Feces	CG	11	256	88	ST23 Cplx	O104:H10	5	0	0	0	0	0	0	0	0	0	0	0	0	0	0	0	0	0	0	0	0	0	0	0	0	1	0	0	0	0	0	0	0	1	1	1	1	0	0	0
RKI6214	RKI6214	23-6-31-3-K8_S5CLC	Feces	HZG	13	512	101	ST101 Cplx	O82:H8	1	1	1	0	0	0	0	0	0	0	0	0	0	0	0	0	0	0	0	0	0	0	0	0	0	0	0	0	0	0	0	0	0	0	0	0	0	0	0	0
RKI6215	RKI6215	23-6-31-3-K9_S6CLC	Feces	HZG	13	256	56	ST155 Cplx	O113:H21	1	0	0	0	0	0	0	0	0	0	0	0	0	0	0	0	0	0	0	0	0	0	0	0	0	0	0	1	1	1	0	0	0	0	0	0	0	1	1	1
RKI6216	RKI6216	23-9-31-3-K19_S30CLC	Feces	HZG	15	512	154		O89:H38	1	0	0	0	0	0	0	0	0	0	0	0	0	0	0	0	0	0	0	0	0	0	0	0	0	0	0	0	0	0	0	0	0	0	0	0	0	0	0	0
RKI6217	RKI6217	23-9-31-3-K22_S4CLC	Feces	HZG	15	256	154		O89:H38	1	0	0	0	0	0	0	0	0	0	0	0	0	0	0	0	0	0	0	0	0	0	0	0	0	0	0	0	0	0	0	0	0	0	0	0	0	0	0	0
[truncated: 17 more columns]
